# Supplementary material for: Piezo1 activates noncanonical EGFR endocytosis and signaling
Source: Sci Adv. 2023 Sep 27;9(39):eadi1328. doi: 10.1126/sciadv.adi1328 (PMC10530101; doi:10.1126/sciadv.adi1328)
Supplement: Supplementary file 2 — Table S1 [file sciadv.adi1328_table_s1.zip]

Archive with 1 entries (1 files):
- adi1328_Table_S1.xlsx
