# Supplementary material for: Piezo1 activates noncanonical EGFR endocytosis and signaling
Source: Sci Adv. 2023 Sep 27;9(39):eadi1328. doi: 10.1126/sciadv.adi1328 (PMC10530101; doi:10.1126/sciadv.adi1328)
Supplement: Supplementary file 2 — Table S1 [file sciadv.adi1328_table_s1.zip › adi1328_Table_S1.xlsx]

## Sheet: 1D
siCtrl	siPiezo1	siCHC	no shear
131	16	32	2
109	10	0	3
240	2	0	0
178	1		0
189	4	0	0
176	11	5	8
151	3	3	2
255	0	7	0
198	1	6	60
136	4	0	17
91	2	0	13
176	1	1	8
147	7	3	1
139	1	2	2
105	1	6	45
103	5	4	5
114	2	6	16
118	16	7	2
45	1	6	3
157	1	1	9
182	2	5	6
68	5	6	6
159	3	1	5
104	4	5	9
214	1	1	17
224	2	0	20
65	0	3	24
76	3	1	7
85	1	0	12
70	0		6
189	16		12
96	2		21
336	6		10
269	2		7
230	16		13
241	10		18
	6		3
	6		8
	1		11
	6		12
	21		1
	11		5
	9		4
	5		5
	4
	0
	8
	10
	8
	2
	3
	6
	1
	0
	5
	4
	2
	3
	0
	2
	2
	2
	3
	0
	1
	2
	13
	1
	5
	2
	1
	1
	2
	4
	1
	1
	2
	0
	2
	6
	0
	2
	2
	3
	3
	2
	0
	0
	6
	1
	0
	0
	0
	8
	11
	1
	4
	12
	12
	14
	9
	17
	6
	16
	1
	5
	4
	2
	13
	14
	15
	0
	1
	7
	9
	1
	2
	2
	15
	5
	15
	6
	14
	7
	26
	6
	2
	7
	13
	11
	6
	14
	5
	4
	23
	10
	14
	7
	6
	6
	4
	7
	10
	5
	3
	0
	5
	12
	46
	14
	14
	14
	14
	4
	29
	17
	34
	7
	8
	8
	12

## Sheet: 1E
siCtrl	siPiezo1	siCHC	no shear
0.822	0.501	0.527	0.531
0.846	0.571	0.572	0.611
0.739	0.527	0.561	0.497
0.777	0.514	0.59	0.536
0.812		0.555
0.842		0.611
		0.533

## Sheet: 1H
Vehicle					Yoda1				EGF
7	5	0	2		39	15	40		71	26	30
4	4	1	6		89	25	60		65	25	34
6	4	3	0		56	17	27		68	89	48
2	7	1	1		19	22	63			29	20
5	1	0	2		48	29	33		42	42	68
4	4	0	0		51	21	50		38	50	31
4	6	0	0		28	51	39		83	64	35
8	6	0	0		49	21	43		26	38	31
5	12	1	2		65	42	48		86	41	33
2	2	0	5		21	24	67		57	21	56
7	0	0	0		64	27	36		40	43	15
7	2	5	0		24	23	60		47	29	63
5	6	1	1		41	28	63		82	78	22
4	3	2	6		61	41	13		82	45	44
5	1	7	1		30	38	52		23	43	41
8	4	2	2		36	18	38		13	50	21
8	6	0	2		34	37	15		17	43	32
1	0	2	7		24	33	41		15	49	17
5	2	0	0		45	42	24		31	60	40
3	4	1	1		37	53	19		70	33	39
6	0	6	2		31	30	41		13	39	32
6	4	4	1		34	68	15		22	55	19
4	6	3	2		20	19	17		12	71	34
7	4	1	2		40	71	39		15	23	15
6	1	1	5		12	27	35		57	54	42
4	3	3	1		34	51	26		30	58	20
4	0	3	1		23	22	45		39	79	34
3	4	2	4		42	36	49		23	39	43
7	6	1	7		13	36	69		12	105	32
4	2	7	0		15	55	26		24	54	20
3	5	3	4		13	44	49		17	33	36
1	1	0	0		22	60	27		26	47	13
1	6	3	5		19	30	20		21	44	30
2	1	1	4		49	63	39		38	43	8
1	4	0	2		41	35	13		23	46	38
8	1	1	1		23	53	72		40	57	25
7	2	4	3			75	36		35	52	42
3	5	18	4		15	46	15		36	57	52
13	1	13	0		19	30	25		42	22	26
9	3	1	4		35	60	61		36	60	34
3	8	6	0		13	36	31		75	58	19
0	1	8	8		25	73	42		34	26	44
2	9	15	3		27	58	19		19	49	45
1	8	4	0		21	34	29		45	28	39
4	11	6	0		13	42	22		35	47	46
0	4	3	4		26	39	74		30	29	52
4	13	5	6		25	56	26		23	67	46
2	1	2	2		51	62	21		25	56	36
3	5	11	1		54	47	44		41	64	36
2	7	1	0		37	63	20		29	40	76
6	0	8	1		19	51	46		45	37	32
6	1	13	1		35	89	42		55	102	42
9	11	4	2		15	22	23		38	54	22
4	1	4	0		38	115	23		41	20	42
5	4	3	2			58	50			50	40
5	6	6	0		28	73	39		31	29	72
4	4	6	2		18	83	16		86	82	42
5	6	0	3		30	119	32		47	70	26
7	8	10	0		24	88	30		33	64	70
8	4	2	2		23	109	13		27	37	40
1	7	3	1		44	107	34		71	58	53
3	6	8	4			93	24		62	92	51
10	6	3	4		33	21	80		22	78	71
0	1	3	2		23	13	14		14	116	40
3	2	3	0		16	50	21		29	50	45
2	1	3	2		25	23	28		61	53	12
5	3	5	3		27	51	13		80	43	53
6	5	2	0		29	18	17		35	82	47
5	2	2	0		15	22	12		65	40	89
1	3	0	1		11	48	32		110	23	64
4	0	2	1		17	14	15		35	42	80
2	0	1	1		12	51	26		130	61	34
4	8	3	1		13	13	20		39	102	89
5	6	2	3		16	36	22		38	71	84
2	4	5	1		25	43	50		46	90	71
2	1	3	0		12	82	14		118	37	57
1	4	1	2		11	16	27		75	32	67
2	2	3	1		11	24	22		64	72	59
2	3	1	0		12	26	20		43	89	91
4	0	5	0		20	32	17		31	32	121
1	2	4	3		14	46	25		30	65	112
6	3	4	9		13	31	43		37	111	95
	3	5	0		19	46	38		102	71	41
	6	0	2		18	29	18		77	24	24
	1	8	3		14	35	21		38	153	35
	1	7	0		18	48	83		39	7	14
	1	3	1		25	58	26		43	53	26
	3	3	0		15	33	26		83	62	12
	7	11	0		21	103	28		38	43	27
	3	4	0		20	34	24		38	54	32
	0	3			16	32	16		38	39	2
	2	5			18	37	36		29	32	42
	3	3			21	63	12		27	16	5
	2	11			20	25	16		47	28	27
	2	3			17	44	58		38	63	39
	0	3			56	45	20		54	36	25
	1	7			26	41	23		24	68	29
	2	6			17	58	14		40	54	26
	1	8			12	21	31		40	26	30
	0	5			23	42	48		42	35	53
	2	11			20	25	49		95	73	58
	0	8			19	46	26		68	34	69
	3	4			11	29	20		52	27	25
	1	2			16	62	25		75	24	25
	2	10			11	31	22		34	68	41
		9			23	46	14		24	28	21
		7			16	77	22		34	63	39
		16			18	13	33		44	56	29
		15			22	32	32		46	141	14
		9			16	41	20		35	62	38
		10			13	59	22		25	101	51
		11			23	46	34		53	109	44
					14	58	19		43	91	22
					13	24	20		42	195	41
					11	39	61		55	49	34
					13	19	72		47	101	51
					17	63	59		59	75	40
					16	47	54		21	103	82
					23	73	45		33	103	29
					23	21	64		27	96	13
					11	41	55		39	86	27
					14	26	18		66	110	17
					16	22	40		42	53	38
					21	43	62			147	35
					17	33	36			111	13
					19	27	56			110	43
					12	44	38			184	37
					13	30	71			65	64
					15	54	45			62	42
					12	22	47			64	43
					25	29	14			111	25
					52	19	26			75	29
					12	36	39			34	67
					22	50	42			82	24
					12	49	94			88	62
					23	18	34			58	62
					18	28	43			38	53
					12	53	56			78	40
					27	43	23			54	83
					11	34	17			72	82
					35	38	22			54	20
					49	35				38	24
					14	58				58	57
					13	85				65	53
					12	31				58	20
					42	51				108	27
						25				39	40
						43				54	42
						41				23	37
						15				40	40
						20				65	25
						25				47	69
						37				77	44
						55				27	28
						28				51	30
						31				56	56
						25				45	61
						31				49	68
						28				46	77
						32				35	35
						31				34	47
						16				48	38
						39				57	74
						23				36	42
						26				47	55
						13				54	58
						37				79	60
						58				45	48
						57				53	86
						20				60	59
										27	30
										45	138
										41	43
										44	69
										28	60
										21	47
										43	68
										22	73
										29	34
										33	36
										45	108
										26	57
										63	38
										55	50
										41	46
										55	99
										97	33
										32	50
										36	33
										59	30
										58	73
										45	81
										53	67
										61	55
										46	49
										43	54
										19	44
										36	40
										33	48
										19	34
										39	19
										67	16
										41	14
										42	52
										128	42
										39	58
										48	67
										58	70
										63	44
										60	58
										64	58
										47	21
										33	16
										60	34
										58	37
										45	54
										34	23
										46	39
										79	34
										97	47
										88	20
										85	31
										55	18
										52	20
										55	24
										102	31
										42	21
										49	16
										33	15
										40	39
										65	13
										69	66
										51	47
										27	57
										49	19
										46	26
										99	28
										70	114
										36	46
										51	40
										104	23
										184	11
										70	15
										97	14
										60	64
										54	67
										57	34
										60	22
										80	25
										81	36
										63	26
										109	30
										108	45
										71	18
										73	30
										43	14
										54	65
										70	34
										96	41
										37	31
										106	30
										55	19
										78	25
										125	26
										50	56
										103	41
										70	14
										70	41
										61	21
										58	22
										77	14
										36	59
										52	74
										54	32
										58	22
										45	14
										58	20
										32	14
										54	19
										77	31
										21	26
										35	6
										74	33
										48	13
										63	72
										57	58
										50	43
										57	12
										46	86
										77	16
										59	21
										44	31
										62	32
										42	48
										61	9
										63	11
										110	66
										35	6
										88	22
										48	41
										75	24
										77	51
										68	52
										94	29
										124	39
										44	40
										6	51
										83	60
										49	39
										60	49
										9	50
										112	37
										54	40
										38	34
										94	93
										135	98
										68	34
										84	32
										130	34
										56	56
										60	62
										71	35
										55	32
										102	38
										49	22
										108	42
										89	26
										72	63
										51	89
										71	40
										52	41
										41	32
										30	40
										43	57
										79	169
										41	16
											41
											42
											38
											29
											23
											106
											47
											21
											33
											55
											53
											194*
											29
											5*
											18
											43
											41
											49
											16
											42
											55
											65
											47
											44
											32
											21
											64
											76
											67
											53
											54
											24
											57
											33
											26
											26
											33
											14
											44
											33
											48
											66
											18
											21
											38
											20
											42
											44
											32
											41
											27
											32
											40
											22
											14
											16
											79
											35
											40
											23
											14
											51
											30
											49
											35
											15
											60
											122
											95
											22
											54
											50
											32
											66
											53
											43
											45
											35
											105
											47
											18
											118
											42
											68
											53
											29
											70
											48
											49
											80
											38
											69
											37
											104
											72
											66
											37
											59
											39
											54
											44
											49
											61
											100
											62
											141*
											26
											45
											54
											71
											14
											83
											51
											54
											150*
											55
											78
											67
											51
											112*
											52
											62
											88
											94
											23
											41
											52
											63
											44
											53
											50
											31
											87
											40
											59
											52
											53

## Sheet: 1I
Vehicle	Yoda1	EGF
0.607	0.831	0.86
0.629	0.84	0.842
0.607	0.816	0.85
0.623	0.808	0.866
0.566	0.836	0.853
0.571	0.832	0.857
0.574	0.814	0.852
0.581	0.809	0.841
0.588	0.835	0.868
0.594	0.836	0.844
0.57	0.839	0.864
0.588	0.833	0.863

## Sheet: S1B
time (min)		siCtrl			siPiezo1
		Mean	SEM		Mean	SEM
0.0833333		1	0.02899		1	0.0339611
0.166667		0.995331	0.0289413		0.988701	0.0335902
0.25		0.984734	0.0286354		0.983469	0.03339
0.333333		0.979618	0.0284312		0.978296	0.0331619
0.416667		0.977293	0.0283384		0.97101	0.0329281
0.5		0.976902	0.0282935		0.968506	0.0327604
0.583333		0.972618	0.0281422		0.963131	0.0325136
0.666667		0.970008	0.0280713		0.95657	0.0322558
0.75		0.969124	0.0280097		0.953461	0.0320451
0.833333		0.969529	0.0279697		0.949809	0.0318618
0.916667		0.968763	0.0279566		0.945726	0.0316675
1		0.969553	0.0279627		0.939426	0.0314172
1.08333		0.971329	0.0280413		0.965538	0.0332811
1.16667		0.977905	0.0282558		0.940709	0.0311582
1.25		0.955017	0.027478		0.933575	0.0308766
1.33333		0.966008	0.0276873		0.931931	0.0307736
1.41667		0.952674	0.0274851		0.931315	0.0306972
1.5		0.955308	0.0275782		0.927175	0.0304815
1.58333		0.963181	0.0277698		0.920957	0.0302359
1.66667		0.961446	0.0277752		0.916073	0.0300373
1.75		0.964076	0.0278327		0.917243	0.030006
1.83333		0.968103	0.0279348		0.915905	0.0298902
1.91667		0.967958	0.0279481		0.909538	0.0296691
2		0.96267	0.027865		0.906599	0.0295642
2.08333		0.971574	0.0280657		0.904562	0.0294839
2.16667		0.963148	0.0279916		0.903085	0.0294303
2.25		0.954093	0.0278347		0.900562	0.029301
2.33333		0.952838	0.0277896		0.897209	0.0291736
2.41667		0.987675	0.0283609		0.898954	0.0291565
2.5		0.990929	0.0284249		0.893247	0.0289529
2.58333		0.993053	0.0285057		0.894155	0.0289697
2.66667		0.991372	0.0284672		0.890328	0.0288301
2.75		0.994233	0.0285851		0.888811	0.0287743
2.83333		0.992182	0.0285256		0.889485	0.0287379
2.91667		0.993226	0.0285399		0.892771	0.0287756
3		1.00589	0.0287858		0.907022	0.0291472
3.08333		1.09039	0.0322768		0.907616	0.0290741
3.16667		1.14239	0.0347572		0.910472	0.0290833
3.25		1.16873	0.0369659		0.907815	0.0288803
3.33333		1.19817	0.0383147		0.907707	0.0288296
3.41667		1.23595	0.0393831		0.904811	0.0287013
3.5		1.27799	0.0410121		0.911604	0.0288076
3.58333		1.33759	0.0460158		0.910026	0.0287043
3.66667		1.38756	0.0497426		0.910703	0.0287251
3.75		1.45212	0.0530183		0.915881	0.0288799
3.83333		1.53852	0.0577693		0.918438	0.0289753
3.91667		1.63337	0.0627869		0.919686	0.0290277
4		1.7738	0.069344		0.919927	0.029046
4.08333		1.9161	0.0752963		0.922157	0.0291899
4.16667		2.0661	0.0805706		0.922193	0.0293452
4.25		2.2319	0.085536		0.928526	0.0298641
4.33333		2.42272	0.0908884		0.932366	0.0303902
4.41667		2.62051	0.0964037		0.943589	0.0313841
4.5		2.78987	0.0994173		0.952916	0.0327578
4.58333		2.95482	0.101403		0.964999	0.0343797
4.66667		3.12646	0.102652		0.980536	0.0358987
4.75		3.29367	0.103645		0.981678	0.0370357
4.83333		3.46039	0.104819		0.985719	0.0373253
4.91667		3.59557	0.1053		0.987763	0.0374619
5		3.71377	0.10532		0.991671	0.0377347
5.08333		3.82245	0.105184		0.988335	0.0378741
5.16667		3.90329	0.10504		0.985463	0.0378645
5.25		3.96748	0.104667		0.986924	0.0377356
5.33333		4.02094	0.104018		0.984047	0.0372633
5.41667		4.05051	0.103586		0.983309	0.0366233
5.5		4.07201	0.103038		0.979981	0.0359561
5.58333		4.0888	0.102563		0.975017	0.034914
5.66667		4.0971	0.101893		0.969013	0.0334372
5.75		4.09816	0.101216		0.9548	0.0317691
5.83333		4.08291	0.100428		0.948561	0.0308417
5.91667		4.05196	0.0992758		0.942094	0.0302974
6		4.02624	0.0983		0.937212	0.0300539
6.08333		4.01322	0.0978504		0.934991	0.0299107
6.16667		3.99934	0.097577		0.934306	0.0297628
6.25		3.9803	0.0974798		0.931255	0.0295002
6.33333		3.94015	0.0971554		0.929535	0.0293815
6.41667		3.87616	0.0966341		0.927673	0.0293481
6.5		3.79564	0.0960921		0.928444	0.029363
6.58333		3.72392	0.0956114		0.926784	0.0295341
6.66667		3.65664	0.0951656		0.928866	0.0299726
6.75		3.56772	0.0946722		0.932836	0.0305681
6.83333		3.46221	0.0935542		0.934422	0.0309813
6.91667		3.36555	0.0926878		0.940495	0.0322395
7		3.27777	0.0918659		0.93861	0.0325873
7.08333		3.1809	0.0910168		0.938209	0.0322519
7.16667		3.092	0.089941		0.939573	0.0321391
7.25		3.00476	0.0885		0.936521	0.0318232
7.33333		2.91428	0.0868883		0.938763	0.0318447
7.41667		2.82517	0.0851522		0.941781	0.0317261
7.5		2.74592	0.0838777		0.938328	0.0311787
7.58333		2.67988	0.0824901		0.935716	0.030598
7.66667		2.60392	0.0808946		0.934565	0.0301934
7.75		2.52721	0.0790916		0.934082	0.0299962
7.83333		2.4547	0.0772468		0.930085	0.0299056
7.91667		2.38248	0.0755664		0.932389	0.030003
8		2.31679	0.073977		0.930199	0.0297792
8.08333		2.26712	0.0725495		0.931331	0.0297082
8.16667		2.21092	0.0709418		0.926164	0.0293459
8.25		2.18004	0.0698331		0.926527	0.0291206
8.33333		2.13801	0.0686078		0.926707	0.029061
8.41667		2.10345	0.0676541		0.923282	0.028941
8.5		2.06851	0.0666309		0.924457	0.0290051
8.58333		2.04362	0.0654872		0.921964	0.0288258
8.66667		2.01437	0.0643551		0.924953	0.0288123
8.75		1.98423	0.0631179		0.920415	0.028558
8.83333		1.95508	0.061924		0.921736	0.0285223
8.91667		1.93937	0.0611074		0.919213	0.0283801
9		1.92375	0.0603137		0.912351	0.028149
9.08333		1.90573	0.0596005		0.912323	0.0281593
9.16667		1.90507	0.0593488		0.91521	0.0282067
9.25		1.906	0.0594106		0.913439	0.0281904
9.33333		1.90906	0.0595996		0.913046	0.028159
9.41667		1.93243	0.0606151		0.914619	0.0281939
9.5		1.94291	0.0615323		0.915242	0.0281506
9.58333		1.95426	0.0620735		0.915401	0.0281629
9.66667		1.95912	0.0623007		0.914695	0.028228
9.75		1.96555	0.0622691		0.924496	0.029534
9.83333		1.94945	0.0617147		0.919365	0.0288284
9.91667		1.94249	0.0617879		0.914135	0.0283233
10		1.93185	0.0618339		0.913612	0.0281831
10.0833		1.9308	0.061865		0.910065	0.0280599
10.1667		1.93006	0.0620338		0.910575	0.0280254
10.25		1.92068	0.0618964		0.911452	0.0280427
10.3333		1.915	0.0617068		0.914088	0.0281547
10.4167		1.90624	0.0613414		0.91172	0.0281657
10.5		1.89425	0.0606575		0.910483	0.0280789
10.5833		1.87756	0.0600693		0.915419	0.0282163
10.6667		1.86189	0.0593735		0.911002	0.0280995
10.75		1.83955	0.0583661		0.914407	0.028236
10.8333		1.82687	0.0577792		0.908711	0.028056
10.9167		1.8114	0.0572607		0.908392	0.028052
11		1.80319	0.0568926		0.907517	0.0280065
11.0833		1.78447	0.0563345		0.906661	0.0279784
11.1667		1.77479	0.0560369		0.908677	0.0280003
11.25		1.76554	0.0557199		0.908634	0.0279921
11.3333		1.7572	0.0551691		0.910818	0.0280594
11.4167		1.74656	0.0543921		0.90582	0.0279219
11.5		1.74008	0.0537961		0.904147	0.0278717
11.5833		1.7395	0.0534349		0.9042	0.0278678
11.6667		1.73738	0.053092		0.902235	0.0278288
11.75		1.72565	0.0526946		0.905112	0.0279308
11.8333		1.72504	0.0523504		0.902764	0.0278648
11.9167		1.71893	0.0518952		0.90113	0.0277987
12		1.70635	0.0513059		0.903364	0.027961
12.0833		1.70357	0.0510955		0.903631	0.0279002
12.1667		1.71035	0.0519278		0.901645	0.0277907
12.25		1.70161	0.0517112		0.899178	0.0277371
12.3333		1.69652	0.0512044		0.902807	0.0278592
12.4167		1.70613	0.0515023		0.898534	0.0277424
12.5		1.70761	0.0511955		0.899562	0.0277988
12.5833		1.71273	0.0512509		0.899499	0.0277459
12.6667		1.70508	0.0505186		0.901616	0.0278457
12.75		1.71733	0.0510012		0.901414	0.0278048
12.8333		1.72536	0.0513583		0.898865	0.0277535
12.9167		1.732	0.0512147		0.898599	0.027758
13		1.71735	0.0504971		0.897643	0.0277192
13.0833		1.71	0.0501227		0.898529	0.0276988
13.1667		1.70396	0.0499343		0.89786	0.0276968
13.25		1.68874	0.0495129		0.89511	0.0275974
13.3333		1.67518	0.0491232		0.897292	0.0276604
13.4167		1.65745	0.0487491		0.89927	0.0277183
13.5		1.64741	0.0484858		0.896011	0.0276509
13.5833		1.62857	0.0480626		0.899341	0.0277265
13.6667		1.61961	0.0478804		0.895561	0.0276598
13.75		1.61029	0.0477637		0.896503	0.027668
13.8333		1.60811	0.0477943		0.898365	0.0277043
13.9167		1.60529	0.0478146		0.896002	0.0276473
14		1.60863	0.0477742		0.896141	0.0276321
14.0833		1.61677	0.0485049		0.895208	0.027625
14.1667		1.60033	0.0481419		0.891578	0.0274909
		1.58917	0.0477454
		1.57939	0.0468904
		1.58134	0.0473325
		1.58393	0.0471629
		1.58237	0.0468969
		1.58441	0.0468323
		1.58451	0.0467053
		1.57528	0.0465959
		1.56737	0.0464797
		1.55997	0.0462577
		1.56269	0.0462649
		1.57002	0.046293
		1.5947	0.0481326
		1.60474	0.0484362
		1.61692	0.0490818
		1.64253	0.0513562
		1.66272	0.0533698
		1.65705	0.0538202
		1.65996	0.0553211
		1.67268	0.0571071
		1.67814	0.0577932
		1.67387	0.057846
		1.64091	0.0558346
		1.58686	0.0533169
		1.569	0.0527943
		1.60047	0.0547358
		1.63924	0.0559513
		1.65959	0.0561355
		1.66455	0.0555358
		1.65248	0.0545345
		1.63213	0.053106
		1.61799	0.0520147
		1.6116	0.0514203
		1.59537	0.0504379
		1.57141	0.04922
		1.53496	0.0471825
		1.50973	0.0458667
		1.4938	0.0452051
		1.48298	0.044746
		1.47395	0.044403
		1.46901	0.0441237
		1.46719	0.0439985
		1.46404	0.0438092
		1.4744	0.0447437
		1.47237	0.0445464
		1.47332	0.0444911
		1.46823	0.0443199
		1.46631	0.0442811
		1.45794	0.0441565
		1.44541	0.0438817
		1.44442	0.0437634
		1.43464	0.043132
		1.43312	0.0428719
		1.43343	0.0428034
		1.43961	0.042859
		1.44112	0.042794
		1.442	0.0427907
		1.44027	0.0426709
		1.44667	0.0427534
		1.45825	0.0438307
		1.46212	0.0438212
		1.47229	0.0438885
		1.47115	0.043731
		1.47785	0.0438283
		1.48001	0.0437313
		1.48686	0.0436186
		1.50644	0.0439881
		1.52419	0.0440396
		1.54404	0.0446068
		1.54881	0.044565
		1.5408	0.0439275
		1.53024	0.0433426
		1.51676	0.0430114
		1.50863	0.0428844
		1.51033	0.0429926
		1.50736	0.0429271
		1.50312	0.0428731
		1.4996	0.0427665
		1.50096	0.042775
		1.50551	0.042845
		1.5047	0.0428168
		1.50617	0.0428072
		1.51189	0.0428844
		1.51796	0.043024
		1.52497	0.0438206
		1.53217	0.0439523
		1.54607	0.0451816
		1.55007	0.0452979
		1.5616	0.0454974
		1.57935	0.0462246
		1.59029	0.0460055
		1.59814	0.0460593
		1.60145	0.0463499
		1.61184	0.046347
		1.62773	0.0464384
		1.63965	0.0464684
		1.64492	0.0464528
		1.63987	0.0462141
		1.63198	0.0459638
		1.62664	0.0460498
		1.61993	0.0461781
		1.62599	0.0466121
		1.63046	0.046912
		1.63169	0.0470483
		1.64515	0.0475442
		1.64761	0.0477713
		1.65946	0.0481864
		1.67174	0.0486079
		1.68237	0.0490238
		1.70442	0.0498221
		1.71583	0.0503187
		1.72386	0.0507253
		1.7339	0.0511873
		1.74875	0.0518723
		1.76439	0.05247
		1.77872	0.053103
		1.79769	0.0539456
		1.81083	0.0546048
		1.83466	0.0556261
		1.85092	0.0564255
		1.86955	0.0572457
		1.88681	0.0581345
		1.90884	0.059233
		1.931	0.0601812
		1.94621	0.061002
		1.96297	0.0617895
		1.98953	0.0629119
		2.00641	0.0637709
		2.02799	0.0646788
		2.04776	0.0656375
		2.07411	0.0667058
		2.09618	0.06772
		2.1192	0.0686939
		2.14115	0.0695923
		2.16141	0.0704416
		2.18125	0.0713034
		2.20724	0.0722875
		2.22698	0.0731353
		2.24577	0.0738725
		2.25401	0.0743161
		2.27464	0.0750296
		2.29343	0.0757368
		2.31373	0.0764671
		2.34167	0.0773969
		2.36262	0.0780864
		2.37291	0.0785222
		2.39018	0.0791269
		2.40909	0.0797056
		2.41647	0.0800135
		2.43106	0.0804462
		2.44091	0.080788
		2.46143	0.0813832

## Sheet: S1C
siCtrl min1			siCtrl min5				siPiezo1 min1			siPiezo1 min5
1.031	0.115	184	4.30823	0.132521	184		0.924091	0.0059189	225	0.99395	0.0151968	225
0.740792	0.0113163	178	2.20197	0.0949588	178		0.686362	0.0143823	123	0.611129	0.0143371	123
0.84293	0.00738463	141	3.46507	0.205415	141		0.953306	0.00899951	208	1.05939	0.0590573	208
0.976411	0.00213017	42	4.56071	0.29027	42		0.951875	0.00270655	42	0.936598	0.0108398	42
1.0155	0.00189838	46	3.07377	0.312464	46		0.974651	0.00298374	44	1.0034	0.0118609	44
0.939745	0.00266485	48	2.46899	0.0983888	48		0.943423	0.00178517	365	1.04899	0.0338648	365
0.971931	0.000966835	394	4.23641	0.114989	394

## Sheet: S1G
Vehicle siCtrl					Vehicle siPiezo1					Vehicle siClathrin					Yoda siCtrl					Yoda siPiezo1					Yoda1 siClathrin					EGF10 siCtrl					EGF10 siPiezo1					EGF10 siClathrin
N1	N2	N3	N4		N1	N2	N3	N4		N1	N2	N3	N4		N1	N2	N3	N4		N1	N2	N3	N4		N1	N2	N3	N4		N1	N2	N3	N4		N1	N2	N3	N4		N1	N2	N3	N4
0	0	4	0		0	6	0			0	4	0	0		14	113	28	3		0	1	0	0		1	28	0	3		16	179	28	26		11	23	15	5		13	0	0
1	5	10	0		0	14	0			0	4	6	0		5	153	5	11		1	1	0	2		0	6	0	0		16	151	22	148		4	110	25	36		2	7	0
0	0	14	0		8	5	0			0	20	5	2		39	67	31	10		0	0	0	0		3	15	0	0		48	124	33	46		13	44	36	35		2	1	0
0	2	3	0		0	6	0			0	1	2	0		29	102	31	8		2	0	0	0		1	34	0	0		49	177	29	16		15	66	50	31		3	5	0
0	0	7	0		1	21	2			2	4	0	0		16	120	3	41		0	0	0	0		0	8	0	2		27	91	40	22		9	110	44	22		2	0	0
0	3	10	1		0	35	1			0	0	4	1		35	84	36	41		4	0	5	0		2	8	0	1		40	134	57	37		17	66	33	8		0	0	0
0	2	13	0		3	27	4			0	5	1	0		57	18	14	16		2	2	1	2		0	18	1	2		26	86	36	74		21	94	37	51		12	1	0
1	0	13	1		0	7	2			3	2	3	0		2	21	32	61		23	0	0	0		3	16	0	2		10	69	35	22		24	36	21	33		0	2	0
0	2	7	0		1	11	1			0	3	4	0		34	54	10	29		0	0	3	17		1	35	0	2		31	53	58	35		17	81	15	14		4	1	0
1	0	11	0		4	38	3			0		0	2		27	54	28	7		8	0	0	0		1	38	0	3		36	60	54	28		21	45	5	16		3	0	0
0	3	18	0		0	22	0			0		1	0		11	16	7	41		0	0	0	0		0		0	2		35	92	21	29		9	41	18	23		2	0	0
0	0	8	0		2	16	2			0		0	0		27	34	28	32		8	1	2	2		1	23	0	1		29	146	96	9		33	33	17	16		4	2	0
1	0	3	0		0	9	2			1		15	0		7	57	10	24		42	2	1	1		3	11	1	1		22	106	71	16		17	38	27	26		1	1	0
0	2	6	0		2	21	3			2		2	0		44	82	8	63		7	2	0	2		2		0	2		17	53	15	45		14	80	19	11		2	2	0
0	3	1	0		0	39	4			1		1	1		4	19	30	33		0	1	1	4		0	41	0	0		34	73	25	38		47	57	29	19		6	5	1
0	0	10	0		3	0	0			0		3	1		9	61	13	41		10	2	0	0		0	40	0	2		21	74	29	50		13	82	19	41		7	6	0
2	0	10	0		1	21	1			0		0	1		25	17	20	14		12	0	1	0		0	38	0	1		37	64	63	38		24	39	11	25		3	3	0
0	0	6	0		0	4	0			0		2	0		23	21	12	54		2	0	0	0		2	5	4	3		18	119	90	39		13	39	21	24		1	1	0
0	1	7	1		1	37	0			1		3	1		30	21	26	52		8	0	1	0		1	20	0	2		31	76	19	34		14	44	25	51		0	2	0
0	0	4	0		0	5	1			0		1	0		12	59	34	21		1	6	0	0		1	15	0	1		26	91	31	5		18	79	45	14		0	1	0
0	0	3	0		3	32	1			0		1	0		25	65	21	26		8	0	0	0		5	7	1	0		14	164	24	76		15	40	11	31		1	4	0
0	0	2	0		0	4	0			0		2	0		19	78	12	19		1	1	0	0		1	18	1	11		20	58	41	64		24	54	21	7		2	1	0
0	7	2	2		2	12	2			0		1	1		2	31	12	24		0	0	0	4		2	19	0	2		29	115	27	33		27	29	29	4		0	1	0
1	1	1	0		1	3	0			0		3	0		13	55	5	86		5	0	1	1		1	35	0	0		17	50	27	24		53	84	41	21		0	1	0
0	4	0	0		0	6	1			0		2	1		19	26	37	23		5	2	0	1		1	33	0	0		32	112	16	27		18	81	20	60		0	0	0
2	6	0	0		3	6	6			0		4	0		10	2	23	29		0	0	0	1		0	9	0	1		20	75	29	17		43	19	24	23		2	0	0
2	5	0	0		13	24	0			1		1	1		26	10	24	14		6	0	1	0		5	6	0	0		28	47	21	26		6	42	23	17		0	4	0
2	11	10	1		2	14	0			0		5	0		13	30	37	18		2	1	0	0		0	39	0	5		23	47	89	21		19	62	42	12		0	0	0
1	5	3	0		0	24	0			0		6	1		17	16	8	36		1	0	1	0		2	16	0	1		42	57	29	30		54	21	15	20		0	1	0
0	5	0	2		3	11	0			1		2	1		18	16	13	62		0	0	0	0		1	13	0	0		24	61	41	19		19	17	21	33		3	0	1
0	2	8	0		0	4	1			0		1	0		0	28	12	25		5	1	1	2		0	9	1	7		44	23	40	46		22	34	16	44		2	1	0
0	2	3	0		9	14	0			0		0	0		9	21	20	20		8	2	0	0		2	7	0	0		53	155	78	42		24	65	17	32		3	1	0
0	2	1	0		0	4	0			0		15	0		11	28	19	10		4	1	0	0		1	8	0	0		29	25	34	29		16	33	26	27		6	1	0
0	27	2	0		2	13	0			0		5	0		15	18	29	36		1	0	0	0		0	39	0	4		36	33	35	33		33	56	21	17		0	0	0
0	1	0	0		1	6	0			0		1	0		25	54	26	47		5	2	0	0		6	2	0	4		68	30	15	10		28	88	20	74		1	1	0
0	0	0	0		0	5	3			0		0	0		45	20	10	7		10	3	1	0		0	19	1	0		37	72	24	24		36	13	21	28		1	8	1
0	1	2	0		1	5	1			0		3	1		16	15	9	3		2	0	0	0		3	13	1	0		24	124	103	26		21	37	8	27		2	1	1
0	2	1	0		5	12	1			0		0	0		1	32	61	19		4	2	0	1		1	3	0	2		34	35	67	18		29	59	3	19		0	1	3
0	4	6	0		2	8	0			0		1	1		22	28	11	1		5	3	1	0		6	14	1	0		18	157	44	54		37	55	17	14		0	0	0
0	6	0	1		2	12	0			0		2	0		41	32	12			1	1	1	0		0	15	2	0		46	75	40	30		27	38	26	64		3	6	0
0	2	0	1		0	10	2			0		0	0		7	40	72			1	0	0	1		2	6	5	0		61	77		25		15	46	40	74		1	4	3
1	3	10	1		0	11	0			0		2	0		27	27	24			14	0	0	0		0	8	2	0		48	52		23		54	30	22	33		4	0	0
2	1	3	0		3	4	0			0		2	0		31	82	4			4	1	0	2		1	40	3	0		70	87		59		12	76	44	6		4	1	2
0	2	1	0		3	4	0			0		2	0		26	21	12			0	0	0	0		1	5	0	5		33	68		28		17	68	15	22		2	2	0
0	5	4	0		0	5	0			0		4	0		8	34	10			1	1	0	1		2	15	1	2		41	196				45	45	21	20		0	0	2
0	2	1	0		2	5	1			0		5	0		9	36	14			4	0	0	4		0	11	0	0		63	33				23	52	38	38		2	0	0
0	10	0	0		1	2	1			0		2	0		12	30	16			5	1	1	0		5	4	0	1		26	28				31	65	20	4		2	2	1
0	2	0	2		7	10	0					2	0		15	22	7			4	0	0	0		0	1	0	0		53	18				8	52	4	17		1	3	0
1	2	0	0		1	36	0					0	0		16	38	11			2	1	0	11		1	11	0	2		39	51									0	16	1
0	0	2	0		0	7	0					0	0		19		5			2	2	0	1		1	9	1	0		28	39									1	0	1
0	0	8	0		1	20	0					3			26		1			3	1	0	0		2	22	3	0		40	22									0	0	0
1	22	5	0		3	49	0					2			23		4			27	1	0	1		0	6	0	2		13	44									2	1	1
0	3	3	0		1	11	0					0			16		11			0	0	1	0		2	15	1	1		54	48									1	1	0
0	6	0	1		3	14	0					10			20		34			4	0	0	1		0	6	0	0		55	17									1	1	1
2	1	0	0		0	17	0					0			5		18			13	1	1	5		3		0	0		36	27									0	0	2
1	1	11	0		0	8	0					1			6		11			5	1	0	0		0		0	0		65	16									1	1	0
0	0	3	0		2	13	0					0			13					4	0	0	1		1		0	0		151	29									5	0	0
0	3	7	0		0	30	1					0			23					35	0	0	0		5		4	4		42	50									1	4	1
0	3	2	1		1	18	0					4			22					0	1	0	1		0		3	0			41									3	0	1
0	1	12	0		1	19	0					1			26					6	1	0	0		0		1	1			29									1	0	3
1	1	2	0		0		1					2			34					3	0	0	0		0		0	0			29									3	2	1
												10			28					25	3	0	5		3		0	3			11									0	0	2
												0			42					1	1	0	0		0		0	0			52									1	1	0
												4			80					2	0	1	4		0		0	0			47									21	0	0
												0			19					3	6	0	0		0		0	1			20									1	2	1
												2			10					29	2	0	0		0		3	1			29									1	1	0
												0			33					4	1	0	0		0		2	1			60									4	0	0
												1			4					1	2	0	0		1		1	3			50									0	1	0
												0			20					0	33	0	1		0		0	1			38									0		1
												4			33					0	1	0	0		1		0	1			24									5		0
												0			3					0	0	0	1		1		0	4			29									0
												1			24					0	0	1	0		2		0	0			52									0
												0			11					1	0	0	0		0		0	0			49									3
												3			15					0	1	0	0		1		1	0			14									3
												0			35					2	1	3	0		1		1	0			15									1
												0			33					1	1	1	0		1		0	0			47									0
												0			39					4	1	0	0		0		0	3			42									1
												2			28					0	1	0	0				1	0			38									2
												4			14					1	0	0	0				1	0			35									0
												3			5					0	1	0	2				0	1												2
												0			19					1	3	0	1				1	0												0
															9					0	1	0	1				1	1												4
															15					3	2	0	0				3	2												1
															10					5	3	0	0				0	3												0
															6					1	0	1	2				0	1												1
															20					0	0	0	0				0	2												1
															52					4	1	0	2				4	1												3
																				0	1	0	0				0	2												0
																				12	1	0	1				0	4												1
																				2	1	1	0				1	0												0
																				1	4	1	3				0	4												0
																				0	0	0	2				0	0												2
																				2	1	0	0				1	0												2
																				0	1	1	1				0	1												0
																				0	1	0	0				0	4												4
																				1	1	0	0				1	3												3
																				0	9	0	1				0	1
																				5	1	0	0				0	0
																				6	1	0	3				10	2
																				5	0	0	3				0	0
																				0	1	0	2				1	1
																				6	4	0	4				0	1
																				2	6	0	1				0	0
																				3	11	1	0				2	1
																				4	5	0	0				1	1
																				1	0	0	0				0	0
																				1	9	0	1				7	0
																				0	1	0	1				1	2
																				7	1	1	1				0
																				2	0	0	2				1
																				3	0	0	0				0
																				0	0	0	1				1
																				0	0	0	0				0
																				4	0	0	0				5
																				0	2	0	0				0
																				2	0	0	1				1
																				6	0	0	1				0
																				1	2	0	0				1
																				1	1	0	0				0
																				6	0	0	0				1
																				7	1	1	3				0
																				4	0	0	7				1
																				9	0	0	0				0
																				0	2	0	0				0
																				2	0	0					5
																				1	1	0					1
																				4	2	0					0
																				9	6	0					3
																				3	0	0					3
																				4	1	0					2
																				0	7	0					2
																				1	0	3					0
																				10	1	0					4
																				0	0	0					0

## Sheet: S1H
Vehicle siCtrl	Yoda1 siCtrl	EGF siCtrl		Vehicle siPiezo1	Yoda1 siPiezo1	EGF siPiezo1		Vehicle siCHC	Yoda1 siCHC	EGF siCHC
0.522	0.764	0.88		0.585	0.585	0.857		0.625	0.608	0.651
0.58	0.775	0.9		0.588	0.565	0.866		0.576	0.635	0.632
0.552	0.798	0.885		0.583	0.576	0.86		0.653	0.617	0.514
0.576	0.787	0.868		0.583	0.586	0.873		0.604	0.563	0.581
0.544	0.806	0.886		0.584	0.605	0.862		0.655	0.568
0.553	0.78	0.857		0.591	0.579	0.859			0.586
0.524	0.78			0.555		0.861			0.579
				0.66		0.859			0.641
						0.863			0.571
						0.869
						0.857

## Sheet: 2C
vehicle							Yoda					EGF10							PD							Yoda1 PD					EGF10_PD
N1	N2	N3	N4	N5	N6		N1	N2	N3	N4		N1	N2	N3	N4	N5	N6		N1	N2	N3	N4	N5	N6		N1	N2	N3	N4		N1	N2	N3	N4	N5	N6	N7
0	3	8	1	7	7		107	10	215	15		37	27	70	36	26	30		13	10	27	6	0	1		35	15	71	58		171	20	16	72	4	3	0
1	1	13	2	4	4		86	9	238	8		34	48	128	17	25	34		6	3	13	2	0	1		28	47	69	27		53	1	11	56	24	1	0
0	0	8	3	6	6		248	14	70	25		32	40	121	82	89	48		16	4	5	2	0	1		18	42	6	43		174	105	0	39	1	0	0
5	2	12	1	2	2		129	111	43	17		18	50	140	33	29	20		6	1	14	2	0	1		45	44	54	142		332	10	4	70	8	0	0
4	19	8	1	5	5		53	12	78	22		69	35	107	148	42	68		12	5	9	4	0	0		117	32	39	29		144	79	0	44	10	0	0
4	5	6	3	4	4		52	17	115	29		11	40	96	18	50	31		5	0	20	4	0	0		41	46	119	166		127	91	0	35	3	2	0
2	0	6	5	4	4		88	24	85	21		80	103	123	77	64	35		8	3	21	2	0	2		212	45	79	17		193	233	4	41	16	0	0
3	2	2	7	8	8		62	8	45	51		18	49	136	9	38	31		8	6	4	3	1	1		27	15	158	51		225	115	1	32	8	3	0
3	2	2	1	5	5		68	14	73	21		66	65	79	44	41	33		12	1	5	3	0	0		78	131	50	54		249	44	10	107	26	0	1
2	1	12	1	2	2		57	17	57	42		41	70	81	57	21	56		11	5	10	2	1	1		73	41	151	68		154	21	5	33	16	2	0
8	6	9	2	7	7		53	7	89	24		27	33	64	59	43	15		1	4	4	3	0	1		71	63	49	24		159	9	12	35	1	0	1
2	4	12	0	7	7		24	3	133	27		37	34	93	45	29	63		1	0	10	2	4	2		104	18	80	107		259	37	2	18	6	1	1
5	0	7	5	5	5		87	19	79	23		65	67	65	90	78	22		7	0	11	10	1	2		38	35	91	45		183	9	1	73	13	2	0
1	7	12	5	4	4		78	15	237	28		128	45	31	126	45	44		2	4	16	8	0	0		33	45	139	46		121	4	0	9	6	5	0
3	0	22	6	5	5		52	42	122	41		50	48	76	57	43	41		3	0	4	9	0	2		36	23	38	44		168	63	3	13	43	1	0
5	0	13	2	8	8		76	36	40	38		62	39	67	52	50	21		3	2	23	3	0	0		84	109	110	65		204	5	2	39	7	7	0
6	0	1	1	8	8		44	16	63	18		116	49	157	43	43	32		3	0	10	7	1	0		64	24	112	75		277	9	0	4	7	3	0
8	3	0	9	1	1		71	14	103	37		50	38	81	30	49	17		3	0	7	2	0	0		78	12	55	59		215	13	5	23	9	1	0
8	0	0	3	5	5		62	2	80	33		45	24	58	63	60	40		2	0	22	0	0	0		147	90	144	27		350	20	1	29	8	1	0
5	0	1	2	3	3		96	1	86	42		189	46	64	27	33	39		0	0	23	6	1	2		79	16	132	97		182	17	4	40	9	0	0
2	3	0	16	6	6		66	2	60	53		36	45	54	70	39	32		0	3	22	10	0	1		111	79	113	114		167	20	0	46	1	0	1
6	0	0	6	6	6		51	17	86	30		63	28	57	47	55	19		1	11	29	12	0	0		122	31	54	21		308	7	3	22	2	11	0
2	3	0	2	4	4		42	10	220	68		49	15	57	39	71	34		0	8	13	7	0	1		62	79	149	121		161	7	0	21	6	4	0
1	2	3	2	7	7		26	6	40	19		153	34	48	46	23	15		3	0	14	2	3	1		42	53	88	93		256	13	0	80	5	2	0
1	3	0	2	6	6		22	6	100	71		58	83	29	66	54	42		3	0	7	3	3	3		34	38	109	83		234	44	3	19	4	6	0
3	0	0	8	4	4		23	3	375	27		131	24	33	32	58	20		1	0	12	6	0	0		41	82	173	68		231	7	2	37	8	0	0
2	0	0	0	4	4		42	3	198	51		48	39	51	50	79	34		2	4	22	2	0	0		65	27	66	66		199	10	3	38	10	13	0
10	7	3	2	3	3		34	8	400	22		91	23	68	36	39	43		4	0	18	5	0	2		125	31	39	117		161	85	1	23	3	0	0
0	0	0	8	7	7		113	7	123	36		26	44	29	59	105	32		0	0	9	5	0	1		32	10	24	49		109	3	1	37	2	0	1
2	2	0	3	4	4		46	5	257	36		27	56	108	42	54	20		0	0	19	7	0	0		49	72	259	78		121	52	2	13	1	0	0
1	5	0	5	3	3		99	5	295	55		69	36	53	76	33	36		3	0	20	1	0	1		39	63	23	107		166	5	1	23	8	3	0
4	2	0	7	1	1		42	3	129	44		41	56	63	73	47	13		0	2	21	3	0	1		17	182	11	55		387	14	1	67	2	0	0
0	2	0	6	1	1		17	4	117	60		35	27	46	26	44	30		2	0	6	1	0	3		65	139	284	129		76	9	1	55	2	6	0
2	1	0	4	2	2		31	6	66	30		62	25	93	24	43	8		2	2	19	1	0	2		15	62	95	162		257	1	2	33	1	0	1
0	7	0	1	1	1		16	5	264	63		50	76	32	38	46	38		0	0	7	1	0	0		71	101	69	151		95	17	2	97	1	1	0
2	0	1	0	8	8		30	3	54	35		53	74	33	22	57	25		0	0	25	1	0	1		65	95	72	27		83	2	1	19	9	0	0
4	0	1	1	7	7		16	6	66	53		52	60	46	46	52	42		0	1	11	6	2	7		72	204	102	55		127	59	2	26	2	5	0
1	7	1	4	3	3		66	2	75	75		89	15	31	73	57	52		1	0	13	16	0	7		24	121	106	36		165	8	0	73	5	2	0
1	1	1	6	13	13		62	3	58	46		58	64	51	49	22	26		1	0	11	8	2	2		135	65	127	107		148	4	2	25	8	3	1
0	1	0	3	9	9		24	8	79	30		83	22	46	32	60	34		0	0	27	8	0	0		45	55	48	25		77	12	2	20	7	4	0
0	1	2	7	3	3		21	8	187	60		87	43	63	92	58	19		0	1	12	11	0	5		37	233	116	54		192	44	0	28	2	1	0
0	1	1	7	0	0		27	5	129	36		71	63	67	45	26	44		0	0	7	9	0	1		99	64	111	9		76	23	0	52	1	0	1
1	5	0	1	2	2		42	1	140	73		84	54	36	52	49	45		1	2	16	0	2	1		62	107	97	49		44	1	2	107	4	3	2
6	3	2	3	1	1		29	0	18	58		68	39	43	78	28	39		9	10	20	4	0	2		42	80	137	37		63	22	1	43	1	0	0
4	1	2	1	4	4		55	3	80	34		70	73	80	102	47	46		2	0	12	14	0	8		36	45	16	54		51	0	0	29	2	3	0
1	2	0	14	0	0		29	7	110	42		42	50	64	46	29	52		5	0	5	3	0	19		49	50	89	56		42	20	1	76	12	1	1
8	2	1	6	4	4		43	2	96	39		72	76	78	67	67	46		0	0	10	7	0	0		31	80	115	34		48	15	0	49	3	3	0
17	2	1	0	2	2		35	5	71	56		43	47	65	42	56	36		58	0	6	1	0	2		23	42	142	65		69	13	0	33	2	2	0
7	1	1	0	3	3		51	147	97	62		56	105	46	32	64	36		1	1	16	3	0	0		119	49	54	83		23	24	2	57	4	2	0
2	4	0	2	2	2		62	132	50	47		62	88	55	43	40	76		4	0	5	1	0	2		70	134	10	39		45	53	1	27	16	2	0
8	0	0	2	6	6		33	100	31	63		28	50	19	53	37	32		2	0	2	4	0	0		50	61	131	13		8	72	0	50	3	4	0
3	2	0	1	6	6		31	83	115	51		36	43	52	12	102	42		1	0	2	3	0	4		35	36	62	28		13	27	0	70	28	5	1
15	3	2	5	9	9		41	75	35	89		21	61	46	50	54	22		4	1	2	2	0	2		18	33	57	20		37	14	0	36	1	2	0
4	4	0	3	4	4		72	246	67	22		42	28	89	22	20	42		2	1	5	5	0	4		67	51	158	17		44	8	0	31	6	7	1
7	0	3	2	5	5		17	34	92	115		44	43	38	35	50	40		5	0	7	2	2	7		60	42	181	20		75	21	0	11	2	3	0
1	1	0	5	5	5		36	140	90	58		53	65	19	167	29	72		3	0	2	6	0	4		20	39	98	181		129	35	1	33	10	4	1
3	0	1	1	4	4		30	49	156	73		103	60	84	53	82	42		4	0	1	7	1	6		32	105	136	28		18	4	0	34	0	1	0
4	2	0	2	5	5		27	88	46	83		97	31	40	64	70	26		17	0	2	2	0	8		40	107	63	76		7	32	0	12	2	7	0
8	2	0	2	7	7		14	33	64	119		40	42	31	50	64	70		6	0	12	6	0	2		25	25	145	40		69	23	0	17	1	6	1
5	0	2	1	8	8		20	162	46	88		44	63	111	45	37	40		6	1	7	7	0	6		30	148	184	85		4	15	1	19	17	10	0
1	4	0	5	1	1		30	78	39	109		77	46	74	37	58	53		1	2	4	7	0	1		30	46	200	43		9	11	0	39	4	12	0
2	0	2	10	3	3		31	87	304	107		31	28	38	50	92	51		4	0	2	3	2	7		12	33	102	58		15	7	0	20	6	3	1
1	0	0	1	10	10		16	79	56	93		91	41	47	78	78	71		29	0	1	4	0	3		117	89	123	18		22	20	0	40	8	1	0
3	2	0	1	0	0		6	50	37	21		110	49	50	130	116	40		3	1	15	3	1	5		14	37	175	90		19	27	3	14	4	4	0
1	0	1	5	3	3		7	93	54	13		72	44	40	90	50	45		1	0	1	14	0	2		62	24	57	15		3	8	0	22	4	5	0
0	5	1	0	2	2		26	71	21	50		73	69	12	155	53	12		1	0	9	9	0	4		16	85	76	88		20	13	0	34	0	4	0
0	5	1	2	5	5		14	117	81	23		47	22	24	8	43	53		0	0	2	5	0	10		23	59	46	21		16	2	1	28	0	5	0
0	1	0	0	6	6		17	88	71	51		47	17	20	227	82	47		3	0	3	14	0	6		34	29	46	76		77	19	0	35	1	11	0
0	1	1	4	5	5		30	120	40	18		56	87	29	113	40	89		1	0	3	12	1	11		68	224	146	120		3	6	0	40	19	6	1
2	1	0	2	1	1		19	112	27	22		47	65	28	483	23	64		2	0	5	1	0	3		67	147	129	95		43	31	0	27	6	4	1
2	1	0	1	4	4		18	222	187	48		88	74	32	99	42	80		1	2	1	4	0	5		45	97	88	20		10	6	0	7	2	15	0
2	0	0	11	2	2		16	222	29	11		42	41	25	266	61	34		0	0	3	11	1	2		23	30	43	12		3	27	0	12	11	5	0
8	0	0	3	4	4		18	176	96	14		34	46	82	168	102	89		0	0	0	4	1	9		61	94	100	69		1	27	5	26	32	4	0
0	2	0	5	5	5		9	203	56	51		101	45	13	93	71	84		0	2	3	2	0	0		41	150	96	11		12	4	0	26	5	8	0
4	1	0	0	2	2		6	150	56	13		106	89	23	135	90	71		0	0	4	4	0	3		37	46	36	35		28	83	0	27	9	4	0
0	0	0	1	2	2		5	175	53	36		66	27	41	105	37	57		1	0	0	5	0	2		56	91	112	47		2	9	0	23	31	4	1
3	1	1	11	1	1		52	113	37	6		41	18	12	99	32	67		4	0	1	1	2	1		44	92	31	27		20	10	0	29	5	6	0
0	1	0	2	2	2		27	157	56	43		33	37	13	62	72	59		4	1	12	6	0	8		73	191	101	21		21	19	0	13	12	3	0
1	1	1	0	2	2		20	126	29	82		66	81	18	72	89	91		5	0	5	2	0	1		25	111	82	16		9	27	0	8	5	12	0
0	0	0	1	4	4		10	131	48	16		42	55	15	30	32	121		6	1	2	1	0	0		37	121	43	31		16	20	2	21	8	4	0
21	0	0	1	1	1		8	130	68	7		44	35	137	43	65	112		5	0	3	6	0	5		89	33	21	8		22	3	0	16	8	2	0
0	0	0	1	6	6		85	125	32	24		68	104	30	61	111	95		9	1	4	4	0	2		84	59	33	20		28	10	0	47	0	1	0
0	0	1	2	0	0		21	130	27	26		31	47	68	86	71	41		4	1	6	16	0	1		20	126	60	29		23	15	0	14	4	16	0
6	3	0	2	1	1		2	124	11	32		48	113	34	55	24	24		3	2	5	6	0	4		79	45	41	37		10	12	0	7	11	8	0
3	0	0	0	3	3		10	188	17	46		48	22	40	69	153	35			0	0	6	0	8		17	48	176	43		7	62	0	27	4	10	0
1	0	0	0	1	1		22	131	40	31		54	46	102	51	7	14			1	1	16	1	0		90	46	17	7		5	10	2	26	11	0	0
1	0	0	1	0	0		8	123	26	46		51	97	239	8	53	26			0	1	5	0	3		110	27	57	27		4	1	0	7	2	6	1
0	0	0	7	0	0		9	106	23	29		42	42	48	132	62	12			1	1	3	0	1		37	35	75	9		0	14	0	4	4	15	0
1	0	0	10	0	0		15	90	18	35		34	41	108	41	43	27			0	3	6	0	0		55	200	91	36		23	4	0	41	11	1	0
4	0	3	0	0	0		19	178	50	48		34	86	72	32	54	32			1	1	4	0	1		16	98	2	26		9	68	2	26	14	0	0
4	2	0	5	1	1		17	95	33	58		23	70	37	150	39	2			1	1	1	0	1		67	116	5	40		21	22	0	62	2	1	0
5	0	1	3	0	0		45	149	19	33		36	35	119	36	32	42			2	1	5	0	1		29	139	5	15		19	9	4	42	5	0	0
2	0	0	3	0	0		58	124	24	103		38	86	41	53	16	5			0	5	4	0	5		33	70		32		1	21	1	16	13	0	0
0	1	0	5	5	5		12	105	47	34		60	56	64	55	28	27			0	1	8	1	0		37	127		38		2	21	2	26	1	0	1
1	0	0	0	1	1		33	232	79	32		23	58	112	57	63	39			3	0	8	1	1		39	76		6		11	1	0	16	1	0	0
1	0	0	3	2	2		23	150	40	37		49	30	93	33	36	25			3	4	19	2	7		22	52		22		4	4	1	44	3	0	0
1	0	1	3	7	7		18	133	38	63		77	70	102	154	68	29			2	4	4	0	2		26	202		36		6	1	0	29	5	0	0
1	0	0	2	2	2		17	85	20	7		50	73	131	102	54	26			0	1	0	0	1		18	175		18		3	1	0	30	6	0	1
2	0	0	0	0	0		13	178	14	25		58	70	126	234	26	30			0	7	9	0	0		126			2		23	18	6	23	2	0	0
3	2	4	4	2	2			210	47	11		66	61	75	414	35	53			0	1	3	1	1		22			3		4	1	0	35	0	0	0
0	1	3	2	0	0			165	21	44		38	32	84	218	73	58			0	9	2	0	2		65			29		4	15	0	39	4	0	1
2	0	6	3	1	1			84	15	45		48	63	75	195	34	69			3	3	9	1	0		7					7	2	1	47	21	0	0
0	0	4	1	6	6			125	36	41		98	31	106	64	27	25			0	3	0	0	1		31					9	2	0	14	1	0	0
0	0	6	3	4	4			142	31	58		22	41	114	136	24	25			1	3	8	0	2		76					7	0	1	4	0	0	0
0	0	2	0	3	3			122	48	21		79	40	105	11	68	41			5	8	5	1	0		26					4	4	0	11	2	0	0
2	0	1	0	1	1			105	26	42		64	48	62	85	28	21			5	8	2	0	0		16					8	3	0	44	3	0	0
0	1	2	0	1	1			191	27	11		21	31	53	24	63	39			0	3	3	0	2		54					4	1	3	17	4	0	1
2	0	1	1	3	3			164	11	25		54	74	73	180	56	29			0	3	8	0	0		10					20	23	1	31	5	0	1
1	2	3	4	3	3				38	46		21	39	84	25	141	14			1	5	6	0	0		21					3	1	0	5	22	1	0
0	0	1	2	2	2				12	29		41	45	124	110	62	38			1	4	5	2	1		64					9	9	2	3	4	0	0
0	0	1	1	1	1				14	62		14	39	53	10	101	51			0	0	6	2	8		11					17	2	5	13	18	0	0
3	0	3	3	7	7				24	31		54	17	158	40	109	44			0	5	3	1	3		52					1	1	0	24	3	0	0
0	1	0	0	3	3				4	46		46	40	74	12	91	22			2	6	0	0	0		19					9	3	1	7	16	0	0
0	2	4	2	0	0				30	77		53	87	48	32	195	41			0	2	3	0	2		56					2	5	0	32	1	0	0
2	1	5	10	3	3				26	13		45	96	93	40	49	34			0	1	3	0	9							0	4	3	9	2	0	0
0	0	2	1	1	1				29	32		40	47	186	42	101	51			7	6	1	1	1							10	1	1	5	2	0	0
2	0	2	4	0	0				77	41			47	47	59	75	40			1	1	4	1	0							25	4	3	21	0	0	0
0	1	2	7	1	1				262	59			46	65	42	103	82			8	4	4	3	5							15	1	1	33	1	1	0
2	1	1	3	4	4				102	46			62	65	21	103	29			4	5	4	2	0							15	6	2	29	3	0	0
1	0	1	8	18	18				174	58			107	86	107	96	13			0	2	3	0	3							0	7	3	13	5	0	0
1	0	3	1	13	13				313	24			61	59	50	86	27			2	5	9	0	3							2	3	0	1	0	0	0
0	0	1	2	1	1				287	39			39	69	49	110	17			3	0	12	1	4							9	1	0	10	2	0	0
0	0	2	10	6	6				33	19			59	71	19	53	38			3	10	6	0	7							1	1	0	12	1	0	0
2	0	2	4	8	8				164	63			68	67	33	147	35			1	2	1	5	1							43	1	1	11	0	0	0
1	0	2	0	15	15				120	47			38	64	68	111	13			0	1	4	0	1							11	16	1	5	1	1	0
3	0	1	3	4	4				281	73			60	64	21	110	43			1	1	10	0	5							6	0	0	12	24	0	1
1	0	0	1	6	6				47	21			112	97	16	184	37			4	3	7	0	0							16	5	2	5	0	1	0
0	0	1	5	3	3				61	41			67	57	9	65	64			9	1	8	0	2							14	4	2	7	0	3	0
1	0	2	2	5	5				16	26			58	92	74	62	42			0	6	9	0	0							0	4	0	3	1	0	0
6	0	0	0	2	2				55	22			102	79	168	64	43			1	2	3	0	1							16	10	7	6	6	0	1
10	0	0	2	11	11				158	43			46	61	45	111	25			1	4	4	0	3							7	2	0	23	2	0	0
2	0	2	4	1	1				82	33			134	64	277	75	29			1	6	10	0	1							0	0	1	2	1	0	0
2	0	0	3	8	8				87	27			72	59	50	34	67			0	2	7	1	4							5	5	2	3	4	1	0
1	0	0	3	13	13				79	44			88	52	25	82	24			5	5	10	0	5							21	17	0	11	2	0	0
2	0	1	0	4	4				22	30			44	61	123	88	62			2	3	10	0	3							2	2	0	9	0	0	2
7	4	2	4	4	4				35	54			55	32	126	58	62			0	0	31	0	1							28	2	0	12	6	0	0
1	0	2	8	3	3				41	22			64	67	133	38	53			0	1	5	0	2							12	1	5	10	1	1	0
1	1	3	2	6	6				71	29			73	94	117	78	40			2	2	6	0	1							1	1	3	7	0	0	0
0	0	1	4	6	6				152	19			79	57	40	54	83			0	8	11	0	1							14	3	0	8	1	0	0
18	1	1	6	0	0				48	36			70	35	20	72	82			0	0	5	0	5							1	0	5	5	0	1	0
3	0	1	2	10	10				72	50			49	75	39	54	20			4	3	3	0	3							14	0	3	2	0	1	0
6	0	0	0	2	2				31	49			45	75	60	38	24			2	3	10	0	1							1	4	2	1	0	0	0
2	0	1	4	3	3				47	18			64	72	89	58	57			0	2	10	0	1							7	0	5	1	0	0	0
1	0	0	4	8	8				42	28			71	49	114	65	53			3	2	10	0	5							6	2	7	1	0	0	0
4	0	0	3	3	3				25	53			34	93	78	58	20			0	2	10	0	6							5	2	2	2	1	0	0
1	0	0	1	3	3				49	43			67	78	73	108	27			2	3	5	0	0							13	3	1	2	1	0	2
0	0	1	0	3	3				43	9			88	58	62	39	40			0	6	9	0	5							5	1	1	1	0	4	0
0	0	0	1	3	3				43	34			48	73	107	54	42			2	5	4	1	5							1	0	4	0	3	0	1
0	0	0	2	5	5				41	38			62	83	61	23	37			1	0	19	0	16								6	2	0	0	2	2
8	0	10	1	2	2				321	4			24	156	59	40	40			0	0	3	0	0								6	5	0	1	0	0
0	0	8	6	2	2				28	35			37	78	81	65	25			3	4	6	0	6								7	6	1	1	0	0
1	1	27	0	0	0				19	58			47	108	70	47	69			0	2	10	0	6								2	0	1	0	2	1
0	0	2	1	2	2				59	85			36	94	60	77	44			0	0	18	0	10								1	2	3	0	1	0
0	0	1	5	1	1				113	2			24	50	40	27	28			0	0	7	0	0								1	0	5	13	1	1
6	0	4	2	3	3				20	2			42	100	80	51	30			0	0	5	0	3								0	1	1	2	0	0
3	1	0	2	2	2				26	31			46	92	59	56	56			0	2	31	0	4								1	3	0	0	1	0
5	0	1	3	5	5				54	51			39	66	57	45	61			1	0	4	0	7								3	2	0	0	0	0
1	0	1	1	3	3				3	25			77	42	70	49	68			0	0	9	0	1								0	7	8	0	0	0
3	0	2	8	1	1				31	43			66	92	44	46	77			0	0	6	0	11								0	4	0	6	3	0
1	0	0	1	3	3				167	41			65	163	42	35	35			6	0	8	0	1								0	3	2	2	4	0
0	0	0	1	1	1				134	15			16	139	49	34	47			2	2	32	0	1								1	0	1	7	0	0
3	3	5	4	5	5				22	20			47	94	48	48	38			1	1	2	0	6								1	3	11	0	0	0
0	0	2	3	4	4				39	25			64	52	52	57	74			0	0	11	1	2								1	3	3	6	0	0
4	8	5	3	4	4				52	37			59	135	44	36	42			1		16	0	7								1	0	1	1	2	0
0	0	3	3	5	5				83	55			67	71	48	47	55			0		5	0	3								4	0	0	3	3	0
1	0	5	1	0	0				35	28			17	87	64	54	58			0		5	0	6								0	10	1	2	1	0
0	0	1	0	8	8				41	11			74	117	30	79	60			1		13	1	0								0	0	9	1	1	0
1	0	14	0	7	7				325	31			24	144	43	45	48			4		15	0	3								5	0	1	1	0	0
2	0	7	0	3	3				59	25			79	66	77	53	86			0		5	0	4								7	1	2	1	1	0
7	0	2	6	3	3				22	31			49	126	51	60	59			1		5	0	2								1	0	5	1	1	0
0	0	4	5	11	11				210	8			70	180	60	27	30			0		6	0	6								5	0	0	4	1	0
1	0	3	5	4	4				54	28			69	158	19	45	138			1		10	0	3								0	4	0	9	1	1
0	1	6	4	3	3				83	32			55	95	69	41	43			0		4	0	2								0	0	4	1	3	0
0	0	7	4	5	5				95	31			59	88	46	44	69			1		16	0	14								2	0	1	1	2	1
1	0	3	2	3	3				76	16			42	110	28	28	60			0		11	1	1								1	2	0	5	0	0
3	0	1	2	11	11				71	39			73	89	38	21	47			0		3	0	1								0	4	1	0	0	0
0	0	2	3	3	3				65	23			86	138	15	43	68			1		15	0	1								2	1	1	0	3	0
0	0	6	2	3	3				428	26			62	81	164	22	73			0		9	0	1								1	0	1	1	2	0
1	0	3	1	7	7				24	13			67	116	15	29	34			0		4	1	2								6	1	1	4	3	0
2	0	3	2	6	6				133	37			79	85	105	33	36			0		3	0	0								1	0	1	1	0	0
0	0	3	10	8	8				49	58			17	234	31	45	108			2		0	2	1								5	2	2	1	10	0
0	1	0	2	5	5				21	57			62	84	21	26	57			2		4	0	2								0	0	0	1	0	0
1	0	2	5	11	11				131	20			76	133	49	63	38			3		12	1	3								0	1	2	1	0	0
2	0	4	3	8	8				76	50			39	42	9	55	50			0		3	0	2								3	3	0	7	4	0
0	0	1	10	4	4				39	40			65	102	32	41	46			0		3	0	2								4	0	4	0	4	0
1	0	0	6	2	2				49	53			83	79	36	55	99			7		6	0	0								3	1	1	0	0	0
1	0	1	0	10	10				50	69			55	69	48	97	33			0		5	0	1								3	0	1	2	0	0
0	0	4	11	9	9				63	58			109	66	22	32	50			6		9	0	1								1	0	4	0	0	0
0	0	4	5	7	7				54	45			45	92	115	36	33			2		3	0	1								1	0	19	1	0	0
0	0	0	1	16	16				68	44			33	114	106	59	30			8		5	2	1								0	0	0	1	3	0
1	0	0	4	15	15				37	47			91	81	64	58	73			3		5	0	0								4	0	1	0	0	0
0	0	0	4	9	9				87	24			46	83	23	45	81			3		2	0	0								1	2	0	10	1	0
1	2	1	4	10	10				59	35			52	42	8	53	67			3		4	1	1								3	3	0	3	1	0
0	0	2	1	11	11				57	82			60	117	99	61	55			0		5	0	1								9	0	4	1	1	0
1	0	3	6	5	5				50	29			49	87	42	46	49			5		1	0	0								0	0	0	1	1	1
0	0	0	2	4	4				47	55			82	64	176	43	54			0		7	1	1								4	0	5	0	2	0
0	0	3	2	4	4				461	48			79	7	225	19	44			4		4	1	7								3	0	3	2	0	0
0	0	1	4	7	7				56	39			62	62	346	36	40			6		5	0	3								4	0	1	5	1	0
0	0	0	2	1	1				59	47			57	129	328	33	48			3		5	1	2								7	0	3	4	4	0
1	0	0	4	4	4				124	35			69	42	131	19	34			1		5	1	2								1	2	10	2	2	1
0	0	0	0	6	6					35			36	124	79	39	19			6		5	2	1								6	1	1	3	2	0
0	0	1	1	6	6					82			55	112	105	67	16			5		8	1	0								1	5	0	0	1	0
0	0	2	4	12	12					31			32	81	84	41	14			3		2	1	0								0	3	4	0	1	0
0	0	1	4	2	2					43			45	92	133	42	52			6		6	1	0								0	0	5	3	0	0
0	0	4	7	0	0					24			75	50	105	128	42			0		3	2	0								1	1	2	1	2	0
0	0	3	3	2	2					65			130	37	68	39	58			9		2	0	0								0	5	0	11	2	0
0	0	0	1	6	6					68			70	67	96	48	67			2		3	1	0								2	1	3	2	1	0
0	0	0	3	3	3					42			65	242	92	58	70			3		3	2	0								1	11	1	1	3	0
0	1	2	2	1	1					66			63	134	101	63	44			0		7	0	0								0	7	5	1	3	0
0	0	2	1	4	4					66			53	198	54	60	58			2		3	1	1								6	0	0	7	1	0
0	0	7	2	6	6					50			81	117	170	64	58			2		3	2	2								1	5	1	1	0	0
0	0	1	3	0	0					35			107	200	37	47	21			2		5	0	0								0	0	4	6	0	0
0	0	4	1	2	2					44			49	177	73	33	16			1		1	0	1								5	0	1	5	0	0
0	1	1	10	4	4					53			66	62	14	60	34			6		1	0	0								7	3	2	9	0	0
0	0	0	4	0	0					42			27	43	20	58	37			2		2	0	1								5	2	7	3	1	0
0	0	2	2	4	4					24			88	42	66	45	54			1		1	3	0								2	0	2	2	1	0
0	1	1	4	6	6					30			48	38	96	34	23			0		4	0	2								2	1	2	0	1	0
0	0	2	1	4	4					29			71	138	62	46	39			0		1	0	0								4	2	0	1	0	0
3	0	4	6	1	1					32			87	148	98	79	34			4		5	2	2								1	1	1	2	1	0
1	0	2	6	3	3					32			40	118	67	97	47			0		9	0	0								0	1	2	2	3	0
0	0	4	0	0	0					42			44	74	101	88	20			0		0	0	1								1	0	1	0	2	0
0	0	1	4	4	4					22			59	136	62	85	31			3		4	0	1								7	2	2	1	0	0
8	0	0	1	6	6					70			54	68		55	18			2		5	0	1								7	1	2	1	0	0
0	0	2	1	2	2					31			57	199		52	20			2		12	0	2								9	4	0	2	1	0
1	0	3	0	5	5					46			40	104		55	24			2		4	0	2								1	5	0	8	0	0
0	0	0	4	1	1					42			41	189		102	31			2		5	0	3								5	1	5	3	1	0
0	0	0	1	6	6					59			28	39		42	21			0		3	1	0								10	2	1	1	0	0
0	1	5	2	1	1					31			48	92		49	16			1		0	0	1									1	2	1	1	0
0	0	2	1	4	4					65			188	100		33	15			7		2	1	0									4	3	1	0	0
0	0	3	3	1	1					38			82	211		40	39			7		5	0	1									2	1	1	0	0
6	0	1	1	2	2					47			82	59		65	13			2		0	1	4									3	1	0	1	0
2	1	0	0	5	5					60			29	114		69	66			4		3	0	0									0	4	2	0	1
1	0	5	2	1	1					70			44	117		51	47			0		3	0	0									1	0	0	5	0
0	0	3	0	3	3					24			54	184		27	57			4		8	1	1									1	0	0	0	0
2	0	2	1	8	8					13			26	58		49	19			2		3	0	3									3	0	0	2	0
2	0	3	1	1	1					32			66	141		46	26			0		8	0	2									0	3	0	0	0
2	0	3	2	9	9					36			146			99	28			3		4	0	2									6	2	0	1	1
4	0	2	1	8	8					24			45			70	114			3		4	1	2									2	1	1	0	0
7	0	2	9	11	11					56			61			36	46			1		1	1	1									0	2	0	1	0
3	0	2	3	4	4					21			76			51	40			2		7	0	1									2	1	2	0	0
6	0	2	6	13	13					23			31			104	23			1		8	0	2									0	0	10	0	0
1	0	2	1	1	1					48			68			184	11			0		6	0	2									0	4	1	2	0
0	0	3	15	5	5					42			56			70	15			1		1	0	3									3	2	0	1	0
0	0	3	32	7	7					18			65			97	14			0		17	0	2									4	1	1	0	0
4	0	0	0	0	0					60			42			60	64			1		4	0	2									1	2	0	0	0
0	1	1	3	1	1					16			53			54	67			4		1	0	0									3	0	0	0	1
2	0	1	7	11	11					14			27			57	34			3		3	0	1									0	1	1	3	0
0	0	1	6	1	1					52			58			60	22			1		5	0	3									0	0	0	0	0
0	0	2	20	4	4					13			102			80	25			1		3	1	0									0	0	1	0	0
2	0	0	3	6	6					21			22			81	36			7		5	0	1									1	1	2	0	0
0	0	2	3	4	4					25			47			63	26			10		8	0	0									1	2	0	1	0
0	0	0	9	6	6					33			41			109	30			6		3	0	4									2	0	1	0	0
1	0	4	3	8	8					63			47			108	45			5		13	0	2									1	0	1	0	0
0	0	4	0	4	4					5			59			71	18			30		6	0	5									0	0	0	0	0
1	0	2	0	7	7					18			154			73	30			4		8	0	4									1	0	0	0	0
4	0	2	9	6	6					43			34			43	14			27		4	1	5									0	0	0	3	0
3	0	0	3	6	6					40			112			54	65			5		7	0	5									9	4	0	1	0
4	0	1	2	1	1					60			49			70	34			9		4	0	4									2	2	0	2	0
3	0	2	4	2	2					27			115			96	41			19		4	0	4									1	0	0	0	0
0	0	1	2	1	1					10			38			37	31			1		13	0	1									0	0	0	0	0
1	0	3	3	3	3					63						106	30			25		4	0	1									6	0	0	0	0
2	0	7	3	5	5					33						55	19			2		11	1	3									1	0	0	0	0
3	0	3	0	2	2					50						78	25			7		5	0	1									1	0		0	0
1	0	2	1	3	3					39						125	26			10		9	0	1									3	0		0	0
0	0		1	0	0					43						50	56			7		5	0	0									4	1		1	0
1	0		1	0	0					9						103	41			4		9	0	1									2	2		0	0
2	0		1	8	8					48						70	14			8		14	0	6									4	0		0	0
0	0		8	6	6					67						70	41			11		9	0	2									3	0		0	0
2	2		2	4	4					36						61	21			11		3	0	3									0	0		0	0
2	0		3	1	1					60						58	22			5		2	0	5									1	0		2	0
2	0		9	4	4					63						77	14			6		3	0	3									0	0		1	0
0	0		8	2	2					13						36	59			17		7	0	4									1	0		4	0
1	0		3	3	3					52						52	74			10		4	2	2									1	3		1	0
0	0		2	0	0					38						54	32			2		11	3	3									0	0		0	0
2	0		2	2	2					15						58	22			13		11	0	1									1	1		0	0
0	0		8	3	3					41						45	14			11		7	0	1									1	0		2	0
8	1		10	3	3					24						58	20			8		7	1	3									3	0		2	1
0	0		7	6	6					9						32	14			16		7	1	0									0	0		2	0
0	0		0	1	1					19						54	19					18	0	2									0			0	0
3	0		2	1	1					41						77	31					5	0	2									0			2	0
0	1		0	1	1					15						21	26					5	0	2									3			3	0
1	0		4	3	3					17						35	6					6	0	0									0			1	0
0	0		3	7	7					39						74	33					2	1	2									0			0	0
0	0		2	3	3					35						48	13					9	0	1									0			0	0
1	0		4	0	0					26						63	72					6	0	1									0			0	0
1	0		2	2	2					45						57	58					21	0	0									2			1	0
1	0		7	3	3					49						50	43					4	1	1									0			0	0
0	0		1	2	2					69						57	12					4	0	1									0			0	0
2	0		6	2	2					26						46	86					1	0	1									0			0	0
1	0		6	0	0					49						77	16					8	1	0									0			0	0
0	0		0	1	1					27						59	21					1	0	2									0			1	0
0	0		8	2	2					8						44	31					9	0	1									9			3	0
0	1		2	1	1					20						62	32					26	0	0									0			2	0
1	0		2	0	0					39						42	48					16	0	5									1			0	0
0	0		1	2	2					13						61	9					5	1	0									0			2	0
0	0		7	0	0					72						63	11					7	0	0									1			0	1
0	0		3	3	3					36						110	66					1	0	0									0			0	1
0	0		3	1	1					15						35	6					5	0	1									0			1	0
1	0		1	2	2					25						88	22					6	0	0									0			0	0
1	0		5	2	2					61						48	41					11	0	1									1			1	0
0	0		8	6	6					31						75	24					4	0	0									0			4	0
1	0		8	0	0					42						77	51					27	0	0									3			1	0
0	0		0	1	1					19						68	52					5	0	1									0			3	0
0	0		0	2	2					29						94	29					9	2	0									0			4	0
3	0		1	0	0					22						124	39					3	0	2									0			0	0
1	0		3	0	0					74						44	40					11	0	0									0			1	0
1	0		3	0	0					26						6	51					3	1	1									0			1	0
0	0		0	2	2					21						83	60					5	2	0									1			4	0
0	0		1	5	5					44						49	39					5	0	0									1			0	0
5	0		1	0	0					20						60	49					4	0	0									2			5	0
1	0		11	0	0					46						9	50					3	0	2									1			4	0
2	0		33	1	1					42						112	37					9	0	1									0			0	0
0	0		90	6	6					23						54	40					2	1	1									0			4	0
0	1		15	1	1					23						38	34					5	0	5									2			2	0
0	0		14	2	2					50						94	93					12	0	4									0			1	1
0	0		32	2	2					39						135	98					5	0	0									0			2	0
0	0		10	7	7					7						68	34					8	1	0									0			2	0
0	0		66	0	0					16						84	32					4	0	3									1			1	0
0	0		16	1	1					32						130	34					8	0	0									2			0	0
5	0		31	2	2					30						56	56					6	0	3									0			3	0
0	0		7	1	1					13						60	62					3	0	2									0			0	0
0	0		12	2	2					34						71	35					6	0	1									0			0	0
1	0		9	2	2					10						55	32					2	0	3									0			2	0
0	0		18	5	5					24						102	38					5	0	3									1			4	0
0	0		17	1	1					80						49	22					6	0	0									0			10	0
0	0		6	1	1					14						108	42					6	0	1									1			2	0
5	0		3	4	4					21						89	26					7	0	3									0			0	0
0	0		17	7	7					11						72	63					4	0	1									0			0	0
3	0		22	0	0					5						51	89					8	0	2									0			0	0
0	0		4	4	4					28						71	40					7	2	4									0			0	0
2	0		7	0	0					13						52	41					6	0	1									0			0	0
1	0		16	5	5					17						41	32					7	0	1									2			1	0
3	0		3	4	4					12						30	40					2	0	3									0			0	0
3	0		1	2	2					9						43	57					5	0	3									0			6	0
1	0		7	1	1					11						79	169					8	0	2									1			0	0
0	0		14	3	3					11						41	16					5	0	9									0			3	0
5	0		0	4	4					3						71	41					2	0	3									0			0	0
3	0		6	0	0					8						65	42					11	1	0									0			5	0
4	0		1	4	4					32						68	38					7	0	5									0			0	0
2	0		9	0	0					15						103	29					4	0	2												0	0
1	0		14	8	8					26						42	23					7	0	7												1	0
0	0		8	3	3					9						38	106					1	0	0												2	0
0	0		23	0	0					8						83	47					3	0	1												0	0
0	0		4	0	0					5						26	21					2	0	4												0	0
1	0		7	4	4					20						86	33					1	0	2												2	0
0	0		5	6	6					22						57	55					4	0	3												7	0
9	0		5	2	2					50						40	53					9	0	7												3	0
2	0		12	1	1					14						47	194					4	0	2												0	0
1	0		10	0	0					10						82	29					1	0	4												0	0
0	0		2	1	1					6						82	5					19	0	2												1	0
0	0		9	1	1					5						23	18					4	0	0												0	0
0	0		59	2	2					27						13	43					3	0	2												1	0
1	0		18	0	0					22						17	41					2	0	1												0	0
1	0		7	2	2					20						15	49					7	0	2												0	1
1	0		4	0	0					17						31	16					1	0	0												0	0
0	0		12	2	2					25						70	42					15	0	0												1	0
0	0		1	3	3					8						13	55					11	0	4												0	1
1	0		32	0	0					43						22	65					4	0	0												4	0
1	0		1	2	2					10						12	47					4	0	0												1	0
2	0		5	1	1					38						15	44					18	0	14												0	0
0	0		4	4	4					18						57	32					9	0	3												0	0
1	0		5	4	4					21						30	21					5	0	1												8	0
1	0		0	2	2					83						39	64					17	0	0												1	0
2	0		9	0	0					26						23	76					8	0	0												1	0
2	0		0	2	2					11						12	67					7	0	2												4	0
0	0		2	3	3					26						24	53					4	0	0												0	0
1	0		3	0	0					7						17	54					8	0	1												1	1
0	0		3	0	0					28						26	24					6	0	1												0	0
2	0		4	1	1					24						21	57					10	0	0												0	1
1	0		2	1	1					16						38	33					4	0	0												0	0
0	0		32	1	1					8						23	26					4	0	0												5	0
3	0		1	1	1					36						40	26					8	0	0												0	0
1	0		2	3	3					12						35	33					3	0	1												1	0
2	0		5	1	1					16						36	14					5	0	0												0	0
1	0		2	0	0					58						42	44					7	0	0												2	0
0	0		9	2	2					20						36	33					6	0	1												0	0
2	0		3	1	1					9						75	48					8	0	1												2	0
1	0		1	0	0					3						34	66					11	0	0												1	0
1	0		1	0	0					23						19	18					5	0	0												2	0
2	0		3	3	3					14						45	21					5	0	0												0	0
0	0		1	9	9					31						35	38					16	0	0												0	0
0	0		4	0	0					2						30	20					1	0	2												1	3
1	0		0	2	2					48						23	42					29	0	0												0	0
1	0		8	3	3					49						25	44					6	0	0												0	1
1	0		3	0	0					10						41	32					6	0	0												3	0
0	0		0	1	1					26						29	41					4	0	1												0	0
0	0		4	0	0					20						45	27					12	0	2												0	0
0	0		1	0	0					9						55	32					6	0	0												1	0
0	0		1	0	0					25						38	40					11	0	1												0	0
0	0		0							22						41	22					7	0	1												1	0
0	0		8							14						107	14					16	0	0												0	0
0	0		0							22						31	16					3	0	0												2	0
0	0		2							7						86	79					11	0	0												0	0
0	0		6							33						47	35					15	0	1												0	0
0	0		2							32						33	40					5	0	1												0	1
0	0									20						27	23					8	0	0												0	0
0	0									22						71	14					4	0	1												0	0
1	0									34						62	51					5	0	0												0	0
0	4									19						22	30					5	0	0												0	1
0	1									20						14	49					3	0	0												0	0
1	0									61						29	35					11	0	0												2	1
0	0									72						61	15					10	0	0												0	0
0	0									8						80	60					6	0	1												0	1
0	1									59						35	122					11	0	4												2	0
0	0									54						65	95					3	0	1												0	1
0	0									45						110	22					22	1	0												3	0
0	0									64						35	54					18	0	0												1	0
0	1									55						130	50					4	0	0												0	0
0	3									7						39	32					9	0	0												0	0
0	2									18						38	66					5	0	2												1	0
0	1									40						46	53					5	0	0												0	1
	2									62						118	43					4	0	3												0	0
	0									36						75	45					16	0	1												0	0
	0									56						64	35					7	0	0												0	0
	0									38						43	105					8	0	2												0	1
	2									71						31	47					6	1	1												1	0
	0									45						30	18					8	0	0												1	0
	2									47						37	118					3	1	0												1	0
	1									14						102	42					6	0	1												0	0
	4									26						77	68					3	0	0												1	0
	1									39						38	53					4	0	0												0	0
	0									42						39	29					6	0	3												3	0
	1									94						43	70					33	0	0												3	0
	0									34						83	48					7	0	2												0	0
	2									43						38	49					8	1	0												0	0
	2									4						38	80					10	0	2												0	0
	0									56						38	38					10	1	1												2	0
	0									23						29	69					8	0	1												1	0
	1									17						27	37					31	0	5												0	0
	0									22						47	104					2	0	1												1	0
	0									39						38	72					14	0	1												5	0
	1									75						54	66					57	0	0												1	0
	2									53						24	37					10	0	0												0	0
	0									32						40	59					4	0	1												1	0
	1									24						40	39					6	0	4												5	0
	2									88						42	54					5	0	1												1	0
	4									37						95	44					10	0	5												2	0
	0									41						68	49					10	0	2												1	0
	0									31						52	61					6	0	1												3	0
	0									90						75	100					7	1	0												0	0
	0									14						34	62					13	0	1												1	0
	0									24						24	141					5	0	0												3	1
	1									41						34	26					0	0	0												0	0
	1									1						44	45					8	0	1												2	1
	1									62						46	54					4	0	2												1	0
	1									27						35	71					5	0	2												2	0
	1									66						25	14					6	0	0												1	0
	0									16						53	83					6	1	4												1	1
	0									23						43	51					0	0	1												1	0
	1									42						42	54					4	0	1												2	0
	1									33						55	150					3	1	2												0	0
	1									29						47	55					1	0	0												1	0
	0									21						59	78					6	2	1												3	0
	3															21	67					2	0	0												3	0
	0															33	51					3	0	0												1	0
	3															27	112					7	0	1												0	0
	3															39	52					5	1	1												1	1
	2															66	62					3	0	2												3	0
	1															42	88					13	0	0												0	0
	1																94					3	0	0												1	0
	1																23					7	7	2												1	0
	0																41					7	7	3												0	0
	1																52					3	3	1												2	0
	0																63					8	8	1												2	0
	0																44					5	5	2												2	0
	0																53					7	7	0												4	0
	0																50					3	3	1												0	0
	1																31					2	2	0												1	1
	0																87					9	9	2												4	0
	0																40					4	4	1												1	0
	1																59					9	9	0												1	0
	0																52					1	1	0												1	0
	0																53					6	6	0												1	0
	0																					4	4	0												0	0
	0																					11	11	0												0	1
	0																					2	2	0												1	1
	1																					11	11	3												4	0
	0																					2	2	0												2	0
	0																					2	2	1												5	0
	1																					10	10	0												25	0
	0																					5	5	2												0	0
	0																					16	16	0												40	0
	0																					5	5	1												0	0
	0																					6	6	0												1	0
	0																					3	3	0												3	2
	1																					4	4	0												0	0
	0																					5	5	0												1	0
	0																					5	5													0	0
	0																					14	14													3	1
	0																					5	5													2	0
	0																					3	3													2	0
	0																					1	1													2	1
	2																					3	3													0	0
	0																					20	20													6	0
	0																					0	0													1	0
	1																					16	16													4	5
	2																					0	0													0	1
	0																					6	6													2	0
	0																					4	4													0	0
	0																					6	6													0	1
	1																					15	15													6	0
	0																					9	9													2	3
	0																					8	8													1	1
	0																					5	5													0	1
	3																					4	4													2	5
	1																					2	2													1	5
	1																					8	8													1	0
	3																					24	24													0	0
	0																					3	3													0	0
	0																					4	4													1	0
	3																					4	4													0	0
	0																					0	0													0	0
	1																					5	5													1
	1																					0	0													1
	1																					11	11													0
	1																					4	4													1
	4																					4	4													0
	1																					1	1													0
	0																					8	8													0
	0																					4	4													0
	0																					10	10													3
	0																					17	17													0
	1																					12	12													2
	0																					10	10													2
	1																					2	2													0
	1																					4	4													0
	0																					9	9													0
	1																					5	5													2
	2																					10	10													0
	1																					9	9													2
	2																					4	4													3
	1																					2	2													0
	1																					8	8													2
	2																					5	5													0
	0																					2	2													1
	0																					4	4													1
	1																					1	1													0
	0																					3	3													3
	0																					8	8													0
	0																					5	5													0
	1																					6	6													0
	1																					5	5													0
	0																					5	5													1
	1																					1	1													0
	0																					5	5													1
	1																					4	4													0
	2																					6	6													0
	0																					0	0													0
	0																					7	7													2
	1																					5	5													1
	2																					4	4													0
	0																					5	5													0
	0																					1	1													0
	0																					3	3													1
	0																					2	2													3
	0																					9	9													1
	0																					7	7													1
	0																					2	2													0
	0																					5	5													0
	0																					7	7													2
	0																					4	4													0
	0																					4	4													1
	0																																			1
	0																																			1
	0																																			0
	0																																			0
	0																																			0
	0																																			3
	2																																			0
	0																																			0
	0																																			0
	0																																			1
	0																																			1
	0																																			3
	0																																			0
	0																																			2
	0																																			4
	0																																			0
	0																																			0
	0																																			0
	0																																			0
	0																																			0
	0																																			4
	0																																			0
	0																																			0
	0																																			1
	0																																			8
	0																																			0
	0																																			1
	0																																			0
	0																																			3
	0																																			0
	0																																			0
	0																																			0
	0																																			1
	0																																			1
	0																																			0
	0																																			0
	0																																			1
	0																																			3
	0																																			4
	0																																			2
	0																																			1
	0																																			0
	0																																			5
	0																																			1
	0																																			1
	0																																			1
	0																																			0
	0																																			3
	0																																			0
	0																																			0
	0																																			0
	0																																			0
	0																																			4
	0																																			2
	0																																			2
	1																																			2
	0																																			1
	0																																			2
	0																																			0
	0																																			2
	0																																			0
	0																																			0
	0																																			1
	0																																			1
	0																																			2
	1																																			2
	0																																			1
	0																																			1
	0																																			0
	0																																			5
	0																																			0
	0																																			1
	0																																			0
	0																																			0
	0																																			0
	0																																			0
	0																																			0
	0																																			0
	0																																			0
	0																																			2
	0																																			1
	1																																			0
	0
	0
	0
	0
	0
	1
	0
	0
	0
	0
	0
	0
	0
	0
	0
	0
	0
	0
	0
	0
	0
	0
	0
	0
	0
	0
	0
	0
	0
	0
	0
	0
	0
	0
	0
	0
	0
	0
	2
	3
	1
	0
	3
	3
	0
	1
	1
	1
	0
	0
	1
	0
	0
	0
	0
	1
	1
	1
	0
	1
	0
	4
	3
	0
	2
	1
	1
	0
	0
	1
	0
	0
	0
	2
	1
	2
	0
	1
	2
	0
	2
	0
	1
	0
	2
	0
	1
	0
	1
	0
	1
	1
	0
	0
	1
	0
	0
	1
	0
	0
	0
	1
	1
	0
	1
	0
	0
	0
	0
	0
	0
	0
	0
	0
	0
	0
	1
	1
	1
	1
	0
	0
	0
	1
	0
	2
	1
	2
	0
	0
	1
	0
	0
	0
	0
	0
	0
	0
	1
	0
	0
	1
	2
	0
	2
	1
	0
	0
	0
	0
	0
	0
	0
	1
	1
	1
	3
	0
	2
	2
	0
	0
	0
	0
	2
	0
	1
	0
	2
	0
	2
	0
	0
	0
	1
	0
	0
	1
	0
	0
	0
	0
	0
	0
	0
	2
	0
	0
	0
	0
	0
	0
	0
	0
	0
	2
	0
	0
	0
	0
	0
	0
	0
	1
	0
	0
	0
	0
	0
	0
	0
	0
	1
	0
	0
	2
	0
	0
	0
	0
	0
	0
	0
	0
	1
	0
	0
	1
	0
	1
	0
	0
	0

## Sheet: S2E
Vehicle	Yoda1	EGF		PD	PD Yoda1	PD EGF
0.579	0.826	0.866		0.56	0.786	0.663
0.592	0.807	0.855		0.568	0.82	0.641
0.578	0.828	0.87		0.564	0.825	0.663
0.581	0.826	0.857		0.557	0.84	0.68
0.614	0.827	0.868		0.559	0.809	0.688
0.589	0.834	0.891		0.574	0.79	0.68
0.574	0.832	0.864		0.575	0.853	0.59
	0.828	0.857		0.577	0.849	0.636
	0.827	0.87		0.568	0.828	0.603
	0.828	0.836		0.556	0.793	0.62
	0.832	0.846			0.818	0.591
	0.827	0.855			0.857
		0.862			0.826
		0.875			0.832
					0.794
					0.816

[truncated: 12 more sheets: S3D, 3C, 3F, 3I, 3J, 4C, 4E pJUN, 4E FOS, 4G, 4I-pJUN, 4I-FOS, 4K]
