# Supplementary material for: Piezo1 activates noncanonical EGFR endocytosis and signaling
Source: Sci Adv. 2023 Sep 27;9(39):eadi1328. doi: 10.1126/sciadv.adi1328 (PMC10530101; doi:10.1126/sciadv.adi1328)
Supplement: Supplementary file 3 — Example cell profiler pipeline for EGFR puncta detection [file sciadv.adi1328_example_cell_profiler_pipeline_for_egfr_puncta_detection.zip]

Archive with 1 entries (1 files):
- adi1328_Example_Cell_Profiler_pipeline_for_EGFR_puncta_detection.cpproj
